# Supplementary material for: Genome-wide analysis of the switchgrass YABBY family and functional characterization of PvYABBY14 in response to ABA and GA stress in Arabidopsis
Source: BMC Plant Biol. 2024 Feb 16;24:114. doi: 10.1186/s12870-024-04781-7 (PMC10870668; doi:10.1186/s12870-024-04781-7)
Supplement: Supplementary file 2 — Additional file 2: Supplementary Table 1. Summary of PvYABBY proteins from Arabidopsis, rice, maize, soybean, sorghum and switchgrass. Supplementary Table 2. Synteny information of Pvyabby genes in switchgrass. Supplementary Table 3. Synteny pairs of YABBY genes among Panicum virgatum with Arabidopsis thaliana, Glycine max, Oryza sativa, Zea mays, Sorghum bicolor. Supplementary Table 4. Predicted cis-elements associated with hormone and stress responses in Pvyabby gene promoters. Supplementary Table 5. Transcript levels of PvYABBY genes in switchgrass. Supplementary Table 6. Primers used in qRT-PCR. [file 12870_2024_4781_MOESM2_ESM.xlsx]

## Sheet: Table S1
Supplementary Table 1 Summary of PvYABBY proteins from Arabidopsis, rice, maize, soybean, sorghum and switchgrass
Gene name	Gene ID	Protein sequences
AtCRC	AT1G69180	MNLEEKPTMTASRASPQAEHLYYVRCSICNTILAVGIPLKRMLDTVTVKCGHCGNLSFLTTTPPLQGHVSLTLQMQSFGGSDYKKGSSSSSSSSTSSDQPPSPSPPFVVKPPEKKQRLPSAYNRFMRDEIQRIKSANPEIPHREAFSAAAKNWAKYIPNSPTSITSGGHNMIHGLGFGEKK
AtFIL	AT2G45190	MSMSSMSSPSSAVCSPDHFSPSDHLCYVQCNFCQTILAVNVPYTSLFKTVTVRCGCCTNLLSVNMRSYVLPASNQLQLQLGPHSYFNPQDILEELRDAPSNMNMMMMNQHPTMNDIPSFMDLHQQHEIPKAPPVNRPPEKRQRVPSAYNRFIKEEIQRIKAGNPDISHREAFSAAAKNWAHFPHIHFGLVPDNQPVKKTNMPQQEGEDNMVMKEGFYAPAAANVGVTPY
AtINO	AT1G23420	MTKLPNMTTTLNHLFDLPGQICHVQCGFCTTILLVSVPFTSLSMVVTVRCGHCTSLLSVNLMKASFIPLHLLASLSHLDETGKEEVAATDGVEEEAWKVNQEKENSPTTLVSSSDNEDEDVSRVYQVVNKPPEKRQRAPSAYNCFIKEEIRRLKAQNPSMAHKEAFSLAAKNWAHFPPAHNKRAASDQCFCEEDNNAILPCNVFEDHEESNNGFRERKAQRHSIWGKSPFE
AtYAB2	AT1G08465	MSVDFSSERVCYVHCSFCTTILAVSVPYASLFTLVTVRCGHCTNLLSLNIGVSLHQTSAPPIHQDLQPHRQHTTSLVTRKDCASSSRSTNNLSENIDREAPRMPPIRPPEKRQRVPSAYNRFIKEEIQRIKACNPEISHREAFSTAAKNWAHFPHIHFGLKLDGNKKGKQLDQSVAGQKSNGYY
AtYAB3	AT4G00180	MSSMSMSSSSAPAFPPDHFSSTDQLCYVHCSFCDTVLAVSVPPSSLFKTVTVRCGHCSNLLSVTVSMRALLLPSVSNLGHSFLPPPPPPPPPNLLEEMRSGGQNINMNMMMSHHASAHHPNEHLVMATRNGRSVDHLQEMPRPPPANRPPEKRQRVPSAYNRFIKEEIQRIKAGNPDISHREAFSAAAKNWAHFPHIHFGLMADHPPTKKANVRQQEGEDGMMGREGFYGSAANVGVAHN
AtYAB5	AT2G26580	MANSVMATEQLCYIPCNFCNIILAVNVPCSSLFDIVTVRCGHCTNLWSVNMAAALQSLSRPNFQATNYAVPEYGSSSRSHTKIPSRISTRTITEQRIVNRPPEKRQRVPSAYNQFIKEEIQRIKANNPDISHREAFSTAAKNWAHFPHIHFGLMLESNKQAKIA
GmYABBY1	Glyma.01G029300	MMIDYECPSSTINASLCQKNYNFISLSLLSLPLSHTHSLTYKLQIQTDMSTLNHLFDLPEQICYVECGFCATILMVSVPSSSLSMVVTVKCGHCTSVLSVNMMKASFVPFHLLASLSHLEPKESSSEQDANKTLKRHNASMMTYSDCEEEDAIPMSNVVNKPPEKRQRTPSAYNCFIKEEIKRLKAENPDMAHREAFSTAAKNWANFPPTQCKEDEESCSSQTDQHVDLDSQVDPNAVVNEEEGQGLRGRKVPKNSILERTPFE
GmYABBY2	Glyma.01G080300	MNHEDKLTMDLVPPSEHLCYVRCNFCNTVLAVGIPCKRLLDTVTVKCGHCSNLSFLSTRPPSSQNQSIDHTTLSLQGFYSNAKKGQASSSSSSPTTSNESVSPKAASFVVKPPEKKHRLPSAYNRFMKEEIQRIKAANPEIPHREAFSAAAKNWARFIPNSPTSSVSATKVNAD
GmYABBY3	Glyma.01G137200	MSSSSTSFSPDQHLSPSDQLCYVHCNFCDTVLAVSVPCTSLFKTVTVRCGHCTNLLSVNMRGLLLPSANQLHLGHSFFTPQNLLEEIRNAPSTNMMMNQLPNPNDLVMSTMRGGPEETPKPPSANRPPEKRQRVPSAYNRFIKDEIQRIKAGNPDISHREAFSAAAKNWAHFPHIHFGLMPDNQPVKKANVRQEAEDVLMKDGFFAPANVGVSPY
GmYABBY4	Glyma.02G121100	MNHEDKLTMDLVPPSEHLCYVRCNFCNTVLAVGIPCKRLLDTVTVKCGHCSNLSFLSTRPPSSQSQSVDHTLSLQGFYSNAKKGQASSSSSSPTTSNESVSPKAASFVVKPPEKKHRLPSAYNRFMKEEIQRIKAANPEIPHREAFSAAAKNWARFIPNSPTSSVSATKVNAD
GmYABBY5	Glyma.03G029800	MSSSSTSFSPDQQHLSPSDQLCYVHCNFCDTVLAVSVPCTSLFKNVTVRCGHCTNLLSVNMRGLLLPSANQLHLGHTFFTPQNLMEEIRNAPSTNIMMNQLPNPNDLVMSTMRGGPEETPKPPSANRPPEKRQRVPSAYNRFIKDEIQRIKAGNPDISHREAFSAAAKNWAHFPHIHFGLMPDNQPVKKANVRQEAEDVLMKDGFFAPANVGVSPY
GmYABBY6	Glyma.04G094800	MSTLNHLFDLPEQICYIQCGFCSTILMVSVPCSSLSMVVTVRCGHCTSLFSVNMSKASFIPFHLLASLSHLEPKESSPEEDANKTLNSHSASMMTYSDCEEEDVIPMSHHVVNKPPEKRQRTPSAYNCFIKKEIKRLKAENPDMAHKEAFSTAAKNWANFPQTQWCRGDEESCSQTDQLVNSQVDPPDAEVKA
GmYABBY7	Glyma.05G056000	MSSSSTTLSLDHLPPSEQLCYVHCNICDTVLAVSVPCTSLFKTVTVRCGHCTNLLPVNMRGLLMPSPTQFHLGHSFFSPSHNLLEEIPNPSPNFLMNQTNLSASNEFSMPARIAADELPRPIMNRPPEKRQRVPSAYNRFIKDEIQRIKSVNPDITHREAFSAAAKNWAHFPHIHFGLMPDQTVKKTNVCQQEGEEVLMKDGFYASANVGVSPY
GmYABBY8	Glyma.06G096500	MSTLTRLFDLPEQICYIQCGFCNTILMVSVPCSSLSMVVTVRCGHCTNLLSVNMLKASFIPFHLLASLSHLEPKESSPEEDANKTLNSHSASMMTYSDCEEEDIIPMSHHVVNKPPEKRQRTPSAYNCFIKEEIKRLKAENPEMTHKEAFSTAAKNWANFPQTQWCKGDEERCSQTEKLVDLDSLVDPADAEVNEEVQGFRGRKVPRNSILETTQFE
GmYABBY9	Glyma.06G308900	MYVLLCQCVYISESVLVLAFYFLVYILVSVPYSSLLTIVTVRCGHCANLLSVNMGASLQAFPPQDPQKQLLSFEEPSSCKELGSSSSKCNKIAPFHEAVEHEQPRIPPIRPTEKRHRVPSAYNRFIKEEIQRIKASNPDISHREAFSSAAKNWAHFPHIHFGLKNLKLDGNKQEKLDQGEGAEKSNGFY
GmYABBY10	Glyma.08G285200	MSTLNHLFDLPEQICYVQCGFCTTILMVSVPCSILSTVVTVRCGHCTSLLSVNMKKASFVPFHLLASLTHLEPKEGASDDGANKSLNSYNNASIITTNSDCEEENVTQISNVVHKPPEKRQRTPSAYNRFIKEEIKRLKSENPNMAHKEAFSTAAKNWANFPPSQCDGEADSCNGTEQLGDLDSHEEPRDAIEVHKEGQGFRGRKAPRNSIWERAPFE
GmYABBY11	Glyma.12G096000	MSMEMMATERVCYVHCNFCNTILAVSVPYSSLLTIVTVRCGHCANLLSVNMGASLQAFPPQDPQKQHLSFQEPSSKELGSSSKCSKIAPFEAVEHELPRIPPIRPTEKRHRVPSAYNRFIKEEIQRIKASNPDISHREAFSSAAKNWAHFPHIHFGLKNLKLDGNKQEKLDQGEGAEKSNGFY
GmYABBY12	Glyma.12G190500	MGASLQTFPSQDTTQLQRQHLSVQEACSKELGSSSKCKSFETVDHEQQPRIPPIRPPEKRQRVPSAYNRFIKEEIQRIKASNPDISHREAFSTAAKNWAHFPHIHFGLKLDGNKQAKLDQGDGTQKSNGFY
GmYABBY13	Glyma.13G157800	MSSCSIDVAPEQLCYIPCNFCNIVLAVSVPCSSLFDIVTVRCGHCTNLWSVNMAAAFQSLSWQDVQGSGHCNPEYRIDTGSTSKCNNRIAMRAPTTHVTEERVVNRPPEKRQRVPSAYNQFIKEEIQRIKANNPDISHREAFSTAAKNWAHFPHIHFGLMLESNNQVKMENVSEKHLMSRAALLNK
GmYABBY14	Glyma.13G311200	MSMDMMATERVCYVHCNFCNTTLAVSVPCSSLLTIVTVRCGHCANLLTVNMGASLQTFPSQDTTQRFSTVGKLQRQHLSVQEACSKELGSSSKCKTFETVDHDQQPRIPPIRPPEKRQRVPSAYNRFIKEEIQRIKASNPDISHREAFSTAAKNWAHFPHIHFGLKLDGNKQAKLDQGDGTQKSNGFY
GmYABBY15	Glyma.17G113400	MSSCSIDVAPEQLCYIPCNFCNIVLAVSVPCSSLFDIVTVRCGHCTNLWSVNMAAAFQSLSWQDVQGPGQCNPEYRIDTGSTSKCNNRIAMRAPTTHVTEERVVNRPPEKRQRVPSAYNQFIKEEIQRIKANNPDISHREAFSTAAKNWAHFPHIHFGLMLESNNQAKMDNVSEKHLMPRAALLNK
GmYABBY16	Glyma.17G138200	MSSSSSTLSLDHLPPSEQLCYVHCNICDTVLAVSVPCTSLFKTVTVRCGHCTNLLPVNMRGLLMPSPTQFHLGHSFFSPSHNLLEEIPNPTPNFLMNQTNFSASHEFSMPARTAADELPRPPITNRPPEKRQRVPSAYNRFIKDEIQRIKSVNPDITHREAFSAAAKNWAHFPHIHFGLMPDQTVKKTNVCQQDGEEVLMKDGFYASANVGVSPY
GmYABBY17	Glyma.18G140400	MSTLNHLFDLPEQICYVQCGFCTTILMVSVPCSILSTVVTVRCGHCTSLLSVNMKKASLVPFHLLASLTHLEPKEGASEDGANKSLSSYNTSTMTNSDCEEENVTQISDFVHKPPEKRQRTPSAYNRFIKEEIKRLKAENPNMAHKEAFSTAAKNWANFPPSPSDGEADSCNGTEQLVDLDSHQEPRDAIEVDKEGQGFRGRKAPRNSIWERTPFE
OsDL	LOC_Os03g11600	MDLVSPSEHLCYVRCTYCNTVLALQVGVPCKRLMDTVTVKCGHCNNLSFLSPRPPMVQPLSPTDHPLGPFQGPCTDCRRNQPLPLVSPTSNEGSPRAPFVVKPPEKKHRLPSAYNRFMREEIQRIKAAKPDIPHREAFSMAAKNWAKCDPRCSSTVSTSNSNPEPRVVAAPIPHQERANEQVVESFDIFKQMERSG
OsYABBY1	LOC_Os07g06620	MSVQFTSEHVCYVNCNYCNTILVVNVPNNCSYNIVTVRCGHCTMVLSMDLAPFHQARTVQDHQVQNRGFQGNNFGSYDIASRNQRTSTAMYPMPTSQQQVSPIRPPEKRQRVPSAYNRFIKEEIQRIKTSNPEISHREAFSAAAKNWAHLPRLHFGLSVADGGGGGGSN
OsYABBY2	LOC_Os03g44710	MSAQIVPAPEHVCYVHCNFCNTIFAVSVPSNSMLNIVTVRCGHCTSLLSVNLRGLVQALPAEDHLQDNLKMHNMSFRENYSEYGSSSRYGRVPMMFSKNDTEHMLHVRPPEKRQRVPSAYNRFIKEEIRRIKANNPDISHREAFSTAAKNWAHFPNIHFGLGSHESSKKLDEAIGAPSPQKVQRLY
OsYABBY3	LOC_Os10g36420	MSSSSSSSASSAAAAAFRPAVVQREQQVVEEKFPAAAAAMREMVLPPVAAAAADSEQEQLCYVHCHYCDTVLVVSVPSSSLFETVTVRCGHCSSLLTVNMRGLLLPTTAAAAPPPPPPPPPPPPPPAAHFPHSLNLAPANPPHHHSLLDEISTANSPTQLLLEQHGLGGLMASAASCRNNNSPAAAAAPPPPTSQGKAAAKEPSPRTNTAVINRPPEKRQRVPSAYNRFIKDEIQRIKAGNPDISHREAFSAAAKNWAHFPHIHFGLMPDHQGLKKTSLLPQDHQRKDGLLKEGLYAAAAAAAAAANMGVAPY
OsYABBY4	LOC_Os02g42950	MSSSSSSSAVFPLDHLAAPSPTEQLCYVHCNCCDTILAVGVPCSSLFKTVTVRCGHCANLLSVNLRGLLLPAPAPAPANQLHFGPSLLSPTSPHGLLDEVAFQTPSLLMEQAASASLSSITGRSSSSCASNAPAMQMPPAKPVQQEPELPKNAPASANRPPEKRQRVPSAYNRFIKDEIQRIKAGNPDISHREAFSAAAKNWAHFPHIHFGLMPDQGFKKTFKPQDGSEDILLKDSLYAAAAAAAAAAANMGVTPF
OsYABBY5	LOC_Os04g45330	MMSSAPETFSLDHLSQHQQQQPPPLAEQEQLCYVHCNFCDTILAVGVPCSSLFKTVTVRCGHCANLLSVNLRGLLLPAAASTANQLPFGQALLSPTSPHGLLDEVPSFQAPASLMTEQASPNVSSITSSNSSCANNAPATSMASAANKATQREPQQPKNAPSANRTSEKRQRVPSAYNRFIKDEIQRIKASNPDITHREAFSAAAKNWAHFPHIHFGLMPDQGLKKTGIQSQDGAGECMLFKDGLYAAAAAAAAATAASSMGVTPF
OsYABBY6	LOC_Os12g42610	MSAQIAPAEQVCYVHCNFCNTILAVSVPGNSMLNIVTVRCGHCTNLLSVNLRGLMHSAPALQDHHHHHLQESGLSGCFRDQSGYPEFGFSAASSSSKLRLPPAAAAMVSYSQQNQQLEQALHARPPEKRQRVPSAYNRFIKEEIRRIKANNPDISHREAFSTAAKNWAHYPNIHFGLSPGHEGGKKLVDVDPIPTAPSSKKIQGFYS
OsYABBY7	LOC_Os07g38410	MSSAARHHCSGLRERLGCVQCSFCATVLLVSVPCSSVLRVVAVQCGHCSGILSAVNLPPSPVSASIELTPQELDAGPPPGEYSDESSGDDREGRDAEDDAPAPAAAAVANKPPGRKQRTPSAYNCFVKEEIKRIKSMEPNITHKQAFSTAAKNWAHLPRIQQKRGRDSC
PvYAB1	Pavir.1KG411500	MMSSSSSSSAAFPLDHLAPSPTEQLCYVHCNCCDTILAVGVPCSSLFKTVTVRCGHCANLLSVNLRGLLLPPAAPPANQLSFGGGGGGGGGGGHSLLSPISPHGLLDEFALQAPSLLMDQASANLSNTMSGRSNSSSCASNLPAAPMPAAKPPVLQEPEITKSAPSVNRPPEKRQRVPSAYNRFIKDEIQRIKAGNPDITHREAFSAAAKNWAHFPHIHFGLMPDQGLKKTFKTQDAAEDMLLKDGLYAAAAAAAAANMGITPF
PvYAB2	Pavir.1NG370400	MMSSSSSAAFPLDHLAPSPTEQLCYVHCNCCDTILAVGVPCSSLFKTVTVRCGHCANLLSVNLRGLLLPPAAPPANQLSFGGGGGHSLLSPTSPHGLLDEFALQTPSLLMDQASANLSNTITGRSNSSSCASNNLPAAPPMPAAKPPVQQEPEIPKSAPSVNRPPEKRQRVPSAYNRFIKDEIQRIKAGNPDITHREAFSAAAKNWAHFPHIHFGLMPDQGLKKTFKTQDGAEDMLLKDGLYAAAAAAAAAANMGITPF
PvYAB3	Pavir.2KG065516	MSTQFASEHVCYVNCNYCNTILVVNVPNNCSYNIVTVKCGHCTMVLSMDLSPFHQARIVPDNQVAQTRGLHQYNNFGSYEPASRNLRNQSMYQMSNNQPQVPPMRPPEKRQRVPSAYNRFIKEEIQRIKTSNPEISHREAFSAAAKNWAHLPRLHFGLSVADGGGGSS
PvYAB4	Pavir.2KG500900	MASSARHPSFVGLLPERLGCVQCNFCATILLVGVPCGGGLQLRTVAVQCGSCGGILSVTLPPPPPAAYSAELPPQEPGVDPAPRDSDESSGEDREMAAENHAFPAVMKPPERKQRTPSAYNCFIKEEIRRIKATDPNITHKEAFSAASKNWAHLPRIQQKEN
PvYAB5	Pavir.2NG043900	MSTQFASEHVCYVNCNYCNTILVVNVPNTCSYNIVTVKCGHCTMALSMDLSPFHQARIVPDNQVVQNRGFHQYNNFGSYEPASRNLRNQSMYQMSNNQPQVQPMRPPEKRQRVPSAYNRFIKEEIQRIKTSNPEISHREAFSAAAKNWAHLPRLHFGLSVADGGGGSS
PvYAB6	Pavir.2NG548700	MASAARHPCFGGLLPERLGCVQCNFCATIQLVGVPSGGGGLQLKTVAVQCGSCGGILSVTLPPSPPAAYSVELPPQEPGADPPPRDSDESSGEDRETAAAVAENHAFPAVMKPPERKQRTPSAYNCFIKEEIRRIKATDPNITHKEAFSAASKNWAHLPRIQQKEN
PvYAB7	Pavir.3KG553300	MSVQIAPAADHVCYVHCNFCNTVLAVSVPGNSMLNIVTVRCGHCANLLSVNLRALMHSLPEQQDQLQLFDSQKNIKAHGINGSHLEFGSSSSKFRLPMMYSPQNEHLLLQEQTLSARPPEKRQRVPSAYNRFIKEEIRRIKANNPDISHREAFSTAAKNWAHYPNIHFGLSPGREGGKKLVDEAVSASPAPKKIQGLY
PvYAB8	Pavir.3NG273400	MSSQIAAAVDHVCYVHCNFCNTVLAVSVPGNSMLNVVTVRCGHCTNLLSVNLRALMHSLPEQQDQLQLFDSHENIKAHGINGSHLEFGSSSSKFRLPMMYLPQNQHHLLQEQTLNAHPPEKRQRIPSAYNRFIKEEIRRIKANNPDISHREAFSTAAKNWAHYPNIHFGLSPGREGGKKLVDEDVSASPPPKKIQSLY
PvYAB9	Pavir.7KG266200	MMSSVPVPETLFALADQHLAPQQPAAAEQEQLCYVHCKCCDTILAVGVPCSSLFKTVTVRCGHCANLLSVNLCGLLLPTAAAANNQLPFGGGGQQQALLSPTSPHGLLDEMMPFQQALSLPTAEPASACVSTITSINNSCGGGNNAPVMSAMAPPPPPVKPAPPEPQLLPKSTASGNKTAEKRQRVPSAYNRFIKDEIQRIKASNPDITHREAFSAAAKNWAHFPHIHFGLMPDQGLKKTSIQSQEGGECMLSKDGLYAAAAAAAAAAAAASTMGIAPF
PvYAB10	Pavir.7NG342100	MMSSVPVPEMFAVDQHPYLAPQQPAAVEQEQLCYVHCKCCDTILAVGVPCSSLFKTVTVRCGHCGNLLSVNLRGLLLPTAAAATNQLPFGGGQQQALLSPTSPHGLLDEMVPPFQQAPSLPSAEPASACVSTITSINNSCGGGNNAPVMSFMAPPPQVKPAPQEPQLLPKSTASGNKSSEKRQRVPSAYNRFIKDEIQRIKASNPDITHREAFSAAAKNWAHFPQIHFGLMPDQGLKKTSIQSQEGGEYMLFKDGLYAAAAAAAAAAAASTMGIAPF
PvYAB11	Pavir.9KG067400	MSSAQIAPPPEHVCYVHCNFCNTILAVSVPSNSMLNIVTVRCGHCTSLLSVNLIGLIQSLPVQNHSQLVQENFKVHNIHNISFTENYSEYAPSSSKFRMPMMFSAKGDQDHMLHVRALEKRQRVPSAYNRFIKEEIRRIKASNPAISHREAFSTAAKNWAHFPNIHFGLGTHEKQQEA
PvYAB12	Pavir.9KG142600	MSSSSSSSSAAAVFPPSPPPLLVENLPPLHQLTPVAAAPPAAEQLCYVHCHFCDTVLVVSVPTSSLFKTVTVRCGHCSSLLTVNMRGLLFPGTPTTTNTAASATPTEVTSTTTTITTAPPPPASSANNGQFHFPHPLNLAPNPPHQSLLDEISSANPSLQLLEQHGLGGLIPGGRNAAAPPPPPPLAAAGNNKGAKQEASPRANPVVNRPPEKRQRVPSAYNRFIKDEIQRIKAGNPDISHREAFSAAAKNWAHFPHIHFGLMPDHQQGLKKTSLLPQDHHQRKDGLLIKDGLYAAAAAAAAAAANMGVAPY
PvYAB13	Pavir.9KG622300	MDLVSQSEHLCYVRCTYCNTVLAVGVPCKRLMDTVTVKCGHCNNLSYLSPRPPMVQPLSPTDHPLGPFQCQGPCNDCRRNQPMPLASPTSTEASPRMPFVVKPPEKKHRLPSAYNRFMREEIQRIKAAKPDIPHREAFSMAAKNWAKCDPRCSTTVSTATSNSAPESRVVPAPQERAKEQVIESFDIFKQIERSI
PvYAB14	Pavir.9NG181900	MSAQIAPPPEHVCYVHCNFCNTILAVSVPSNSMLNIVTVRCGHCTSLLSVNLRGLIPSLPVQNHSQLVQENFKVHNISFTENYSEYAPTSSKYRMPMMFSTKGDQDHMLHVRAPEKRQRVPSAYNRFIKEEIRRIKASNPAISHREAFSTAAKNWAHFPNIHFGLGTHESSKKLDEAIGAAGGPQKVQDLY
PvYAB15	Pavir.9NG248800	MSSSSSSSSAASAAAGFPPSPPPLLVENLPPLHQQLTPVAAAPPASEQLCYVHCHFCDTVLVVSVPTSSLFKTVTVRCGHCSSLLTVNMRGLLFPGTPTTNTAAAAPTEVTTAPPPPASSANNGQFHFPHSLNLAPNPPHQSLLDEISSANPSLQLLEQHGLGGLIPGGRNAAAPAPAPPPPPAAAGNKGAKEPSPRANPVVNRPPEKRQRVPSAYNRFIKDEIQRIKAGNPDISHREAFSAAAKNWAHFPHIHFGLMPDHQQGLKKTSLLPQDHHQRKDGLLIKDGLYAAAAAAAAAAAANMGVAPY
PvYAB16	Pavir.9NG642000	MDLVSQSEHLCYVRCTYCNTVLALQVGVPCKRLMDTVTVKCGHCNNLSYLSPRPPMVQPLSPTDHPLGPFQCQGPCNDCRRNQPMPLASPTSTEVSPRMPFVVKPPEKKHRLPSAYNRFMREEIQRIKAAKPDIPHREAFSMAAKNWAKCDPRCSTTVSTATSNSAPEPRVVSAPQERAKEQVIESFDIFKQIERSI
SbYABBY1	Sobic.001G152901	NPFRHVQRGPNNSLWHFAPSTQAHKELKNREKPLRSLSLSLSLTHKHTQISSSISPLSFTSLYLQAVCTTQGEKSRRNVGPADRAGAGACVLRALQLLQYNSRAPEKRQRVPSAYNRFIKEEIRRIKASNPDISHREAFSTAAKNWAHFPNIHFGLGPYESSNKLDEAIGATGHPQKVQDLY
SbYABBY2	Sobic.001G199200	MSSSSSSSSAASAATVFPPSPQLPPSPLLVENLPPLHQLTPVAAAEAAAPASEQLCYVHCHFCDTVLVVSVPTSSLFKTVTVRCGHCSSLLTVNMRGLLFPGTPTNTAAAAAPPAAVTASTTTTTTTTITTAPPPATSVNNGQFHFPQSVDLAPNPHHQSLLLDEISSANPRLQLLEQHGLGGLIPSGRNAAAPAPPPPPAAAGKGAKEPSPRTNPVINRPPEKRQRVPSAYNRFIKDEIQRIKAGNPDISHREAFSAAAKNWAHFPHIHFGLMPDHQGLKKTSLLPQDLQRKDGLLKEGLYAAAAAAAAAAANMGVAPY
SbYABBY3	Sobic.001G456000	MDMVSQSEHLCYVRCTYCNTVLALQVGVPCKRLMDTVTVKCGHCNNLSYLSPRPPMVQPLSPTDHPLGPFQCQGPCNDCRRNQPLPLASPTSTELSPRMPFVVKPPEKKHRLPSAYNRFMREEIQRIKAAKPDIPHREAFSMAAKNWAKCDPRCSTTASTATSNSAPEPRVVPTPQVTEARFDLEDRAKEQVIESFDIFKQIERSI
SbYABBY4	Sobic.002G039400	MSAQFASEHACYVNCNYCNTILVVNVPNSCSHNIVTVKCGHCTMVLSMDLSPFHQQARTVPDNQVVQNRGFQYNNFGSYEQASSRNLRTPSMYSVSNNQPQVPPIRPPEKRQRVPSAYNRFIKEEIQRIKTSNPEISHREAFSAAAKNWAHLPRLHFGLSVADGGGGSN
SbYABBY5	Sobic.002G346800	MSSSPRHPCFGALPERLGYVQCNLCATILLVGVPCGGTLQLLKTVAVQCGSCCGILSVALPPPAPASVELPLQEAGVGPPPRDSDESSGEDRETEATVADNHAAFPAVNKPPVRKQRTPSAYNCFIKEEIQRIKARHPSITHKEAFSAASKNWAHLPRIQKKGE
SbYABBY6	Sobic.004G302700	MMSSSSSSSAAFPLDHLAPSPTEQLCYVHCNCCDTILAVGVPCSSLFKTVTVRCGHCANLLSVNLRGLLLPPAAPPANHLNFGHSLLSPTSPHGLLDELALQAPSLLMEQASANLSSSTMTGGSNSSCASNLPAGPMPAAKPVQQEPELPKTTAPSVNRPPEKRQRVPSAYNRFIKDEIQRIKAGNPDITHREAFSAAAKNWAHFPHIHFGLMPDQGLKKTFKTQDGAEDMLLKDGLYAAAAAAAAANMGITPF
SbYABBY7	Sobic.006G160800	MMSSVPETFNLDQQHLVVQQQQPPPAEQEQICYVHCSYCDTILAVGVPCSSLFQTVTVRCGHCSNLLYVNLRALLLPAAANQLPPFGGQALLSPTSPHGLLDAETMSSFQAPRSLQPSTDPPSACVSTITSINNTCGGGNSASAMSSMAPPPPAKPALLEPQLPKSAASGNKTSEKRQRVPSAYNRFIKDEIQRIKASNPDITHREAFSAAAKNWAHFPHIHFGLMPDQGLKKNPMQNQEGAECMLFKDGLYAAAAAAAAAAAAATAASGMGISPF
SbYABBY8	Sobic.008G176300	MSSAQIAPADHVCYVHCNFCNTVLAVSVPGNSMLNIVTVRCGHCTNLLSVNLRALMHSLPEQDQLQENIKVHGVNGTLHDQCGHLELGSSSSSKFRLPMMYSPQNEHLLQEQTLNNARPPEKRQRVPSAYNRFIKEEIRRIKANNPDISHREAFSTAAKNWAHYPNIHFGLNSGREGGKKLVDEAVAAAPAPKKIQGFY
ZmYABBY1	Zm00001d025944	MTSPVPETFSLQDQQPPPPPPAEQEQICYVHCSYCDTILAVGVPCSSLFQTVTVRCGHCANLLYVNLRALLLPPATAPAAANHLPPFGQALLSPTSPHGLLDAETMSSSSFQAPSLPSAEPPSAACVSGITSINNTACGGNNAASAMAPPPAKPALHEPPQLPRSAASANKTSEKRQRVPSAYNRFIKDEIQRIKASNPDITHREAFSAAAKNWAHFPHIHFGLMPDQGLKKHPMQTQEGAECMLFKDGLYAAAAAATAASSMGISPF
ZmYABBY2	Zm00001d021863	MSSSSSPRHPCFGAALPERLGYVQCKFCATILLVGVPIGGSLQLLKTVAVQCGSCCGILSVALPPDEAPAPASVELLPLMQEAGGVDPPPRDSDESSGEDRGETTEAATVADNHAAFPAVNKPPLRKQRTPSAYNCFIKEEIQRIKARDPGITHKEAFSAASKNWAHLPRIQKTGG
ZmYABBY3	Zm00001d002829	MMSSAPEETLFNLDQQQPPPAEQEQICYVHCSYCDTILAVGVPCSSLFQTVTVRCGHCSNLLYVNLRALLLPAAAANNQLPPFGQPLLSPTSPHGLLDAEAMSFQAPSLPGAEPPSACVSGVTSINNTCGGNTTTSSAMSSMAPPPAKHALQEAQQLPRTAASVNRTSEKRQRVPSAYNRFIKDEIQRIKASNPDITHREAFSAAAKNWAHFPHIHFGLMPDQGLKKNPMQNQEGAECMLFMDGLYASMGFSPF
ZmYABBY4	Zm00001d013895	MHRSDVSLLLFFFLLALSLGEYDCRDEIQRIKAGNPNISHREAFSAAAKNWAHFPHIHFGLMPDHQGLKTTSLLPQDHQRKDGLLKEGLYAAAAAAAAHAAANMGIAPY
ZmYABBY5	Zm00001d033508	MLNMVTVRCGHCTSLLSVNLRGLIQSLPVVQNHYSQEHFKVQNFSFTENYPEYAAPPSSSRYRMPTMLSAKGDLDHMLHVRAPEKRQRVPSAYNRFIKEEIRRIKANNPDISHREAFSTAAKNWAHFPNIHFGLGPYESSNKLDETIGATGHPRKIQDPY
ZmYABBY6	Zm00001d028216	MDMVSQSEHLCYVRCTYCNTVLAVGVPCKRLMDTVTVKCGHCNNLSYLSPRPPMVQPLSPTDHPLGPFQCQGPCNDCRRNQPLPLASPSSTELSPRMPFVVKPPEKKHRLPSAYNRFMREEIQRIKAAKPDIPHREAFSMAAKNWAKCDPRCSTAASTETSNSAPAEPRVVPTPQLTEPRFDLEDRAKGQVIESFDIFKHIERSI
ZmYABBY7	Zm00001d048083	MCAWGPGIIAGIETLPPSPLVACSTDSSSSSSTSRPVSSPFFVCLCLLVSRLTTQLASRQPDTRCFQISHRTVVVGPSENIPPRPPPRAPPRPRTPAGHQASMDTVSQSEHLCYVRCTYCNTVLAVGVPCKRLMDTVTVKCGHCNNLSYLSPRPPMVQPLSPTDHPLGPFQCQGPCSECRRNQPLPLASPTSTDLTPRMPFVVKPPEKKHRLPSAYNRFMREEIQRIKAAKPDIPHREAFSMAAKNWAKCDPRCSTTASTATSNSAPEPARVVVPTPHVTEPRFDLEDRAKEHVIESFDIFKQIERNI
ZmYABBY8	Zm00001d018829	MSAQFASEHACYVNCNYCNTILVVNVPSSCSYNVVTVKCGHCTMVLSMDLSPFHQQARTVPDNQVVQNRGFQYNNFGSYEQASSRNLRTPPMYPVSNNQPQVPPIRPSEKRQRVPSAYNRFIKEEIQRIKTSNPEISHREAFSAAAKNWAHLPRLHFGLSVADGGGGSN
ZmYABBY9	Zm00001d041277	MLNIVTVRCGHCANLLSVNLRALMHSLPEQDHQLQQENIKVHGINGTLHDDHQYCGHLDQLGSSSSSRFRRLPVMCSPQNEQHLLQEQTLNNNARPPEKRQRVPSAYNRFIKEEIRRIKANNPDINHREAFSTAAKNWAHYPNIHFGLDDSGREGKKKLVDHEAAASVVAVAAAPTAAKKIQGFY
ZmYABBY10	Zm00001d031109	MSSAQIAPADHVCYVHCNFCNTVLAVSVPGNSMLSMVTVRCGHCTNLLSVNLRALMHSVPEQDQLQENIRVHGTLREHHQCGGGHHLELGSSSSSRFRLPMMMSYAPQNEHLLQEQTLNNARPAPEKRQRVPSAYNRFIKEEIRRIKANNPDISHREAFSTAAKNWAHYPNIHFGLNSGREGGKNKLVDEAVAAVAVAPKKIQGFY
ZmYABBY11	Zm00001d032502	MSSSSSSSSAATVFPPSPQLPPPLLVENLPPLHQLTPPVAAAAAPASEQLCYVHCHFCDTVLVVSVPTSSLFKTVTVRCGHCSSLLTVNMRGLLFPGTPANTAAAAAAAPPPPPAAAVTSTTATMTTAPPPPPATSVNNNGQFHFIPHSLDLALPIPPHQSLLLDEISSAANPSLQLLEQHGLGGMITSGRNAAAPHPHPPQPQAPAAGKGAKEPSPRANSAINRPPEKRQRVPSAYNRFIKDEIQRIKAGNPDISHREAFSAAAKNWAHFPHIHFGLMPDHQGPKKTSLLPQDHQRSDGGGLLKEGLYAAAANMGVAPY

## Sheet: Table S2
Supplementary Table 2 Synteny information of PvYABBY genes in switchgrass
Anchor1				Anchor2
Location	Gene ID	Start	End	Location	Gene ID	Start	End
pv1K	PvYABBY1	43588252	43591754	pv1N	PvYABBY2	53001536	53007132
pv1K	PvYABBY1	43588252	43591754	pv7K	PvYABBY9	40872986	40875424
pv1K	PvYABBY1	43588252	43591754	pv7N	PvYABBY10	39074370	39076861
pv1K	PvYABBY1	43588252	43591754	pv9K	PvYABBY12	18984688	18989280
pv1K	PvYABBY1	43588252	43591754	pv9N	PvYABBY15	20691603	20696423
pv1N	PvYABBY2	53001536	53007132	pv7K	PvYABBY9	40872986	40875424
pv1N	PvYABBY2	53001536	53007132	pv7N	PvYABBY10	39074370	39076861
pv1N	PvYABBY2	53001536	53007132	pv9K	PvYABBY12	18984688	18989280
pv1N	PvYABBY2	53001536	53007132	pv9N	PvYABBY15	20691603	20696423
pv2K	PvYABBY3	61405888	61409064	pv2N	PvYABBY5	62876712	62879207
pv2K	PvYABBY3	4837616	4843479	pv2N	PvYABBY7	4397791	4404910
pv2K	PvYABBY3	4837616	4843479	pv3K	PvYABBY8	62705874	62711971
pv2K	PvYABBY3	4837616	4843479	pv3N	PvYABBY11	68105549	68111954
pv2K	PvYABBY3	4837616	4843479	pv9K	PvYABBY14	13882108	13891948
pv2K	PvYABBY4	4837616	4843479	pv9N	PvYABBY6	14910070	14917705
pv2N	PvYABBY5	4397791	4404910	pv3K	PvYABBY7	62705874	62711971
pv2N	PvYABBY5	4397791	4404910	pv3N	PvYABBY8	68105549	68111954
pv2N	PvYABBY5	4397791	4404910	pv9K	PvYABBY11	13882108	13891948
pv2N	PvYABBY5	4397791	4404910	pv9N	PvYABBY14	14910070	14917705
pv3K	PvYABBY7	62705874	62711971	pv3N	PvYABBY8	68105549	68111954
pv3K	PvYABBY7	62705874	62711971	pv9K	PvYABBY11	13882108	13891948
pv3K	PvYABBY7	62705874	62711971	pv9N	PvYABBY14	14910070	14917705
pv3N	PvYABBY8	68105549	68111954	pv9K	PvYABBY11	13882108	13891948
pv3N	PvYABBY8	68105549	68111954	pv9N	PvYABBY14	14910070	14917705
pv7K	PvYABBY9	40872986	40875424	pv7N	PvYABBY10	39074370	39076861
pv9K	PvYABBY12	63048353	63052712	pv9N	PvYABBY15	74140168	74145141
pv9K	PvYABBY13	18984688	18989280	pv9N	PvYABBY16	20691603	20696423

## Sheet: Table S3
Supplementary Table 3 synteny pairs of YABBY genes among Panicum virgatum with Arabidopsis thaliana, Glycine max, Oryza sativa, Zea mays, Sorghum bicolor
Anchor1	Anchor2
Pavir.1NG370400	Sobic.004G302700
Pavir.2KG500900	Sobic.002G346800
Pavir.2KG065516	Sobic.002G039400
Pavir.2NG548700	Sobic.002G346800
Pavir.2NG043900	Sobic.002G039400
Pavir.3KG553300	Sobic.008G176300
Pavir.3NG273400	Sobic.008G176300
Pavir.7KG266200	Sobic.006G160800
Pavir.7NG342100	Sobic.006G160800
Pavir.9KG067400	Sobic.001G152901
Pavir.9KG142600	Sobic.001G199200
Pavir.9KG622300	Sobic.001G456000
Pavir.9NG181900	Sobic.001G152901
Pavir.9NG642000	Sobic.001G456000
Pavir.1NG370400	LOC_Os02g42950
Pavir.2KG500900	LOC_Os07g38410
Pavir.2NG548700	LOC_Os07g38410
Pavir.2NG043900	LOC_Os07g06620
Pavir.3KG553300	LOC_Os12g42610
Pavir.3NG273400	LOC_Os12g42610
Pavir.7KG266200	LOC_Os04g45330
Pavir.7NG342100	LOC_Os04g45330
Pavir.9KG067400	LOC_Os03g44710
Pavir.9KG622300	LOC_Os03g11600
Pavir.9NG248800	LOC_Os10g36420
Pavir.9NG181900	LOC_Os03g44710
Pavir.9NG642000	LOC_Os03g11600
Pavir.1KG411500	Glyma.05G056000
Pavir.1KG411500	Glyma.17G138200
Pavir.2KG065516	Glyma.12G190500
Pavir.2KG065516	Glyma.13G311200
Pavir.2NG043900	Glyma.12G190500
Pavir.3KG553300	Glyma.12G190500
Pavir.3KG553300	Glyma.13G311200
Pavir.7KG266200	Glyma.01G137200
Pavir.7KG266200	Glyma.05G056000
Pavir.7KG266200	Glyma.17G138200
Pavir.7NG342100	Glyma.01G137200
Pavir.7NG342100	Glyma.05G056000
Pavir.7NG342100	Glyma.17G138200
Pavir.9KG067400	Glyma.12G190500
Pavir.9KG067400	Glyma.12G096000
Pavir.9KG067400	Glyma.13G311200
Pavir.9NG181900	Glyma.12G096000
Pavir.9NG181900	Glyma.12G190500
Pavir.9NG181900	Glyma.13G311200
Pavir.2KG500900	Zm00001d021863
Pavir.2KG065516	Zm00001d018829
Pavir.2NG548700	Zm00001d021863
Pavir.2NG043900	Zm00001d018829
Pavir.3KG553300	Zm00001d031109
Pavir.3KG553300	Zm00001d041277
Pavir.3NG273400	Zm00001d031109
Pavir.7KG266200	Zm00001d002829
Pavir.7KG266200	Zm00001d025944
Pavir.7NG342100	Zm00001d002829
Pavir.7NG342100	Zm00001d025944
Pavir.9KG622300	Zm00001d028216
Pavir.9KG142600	Zm00001d032502
Pavir.9KG067400	Zm00001d033508
Pavir.9KG142600	Zm00001d013895
Pavir.9KG622300	Zm00001d048083
Pavir.9NG642000	Zm00001d028216
Pavir.9NG181900	Zm00001d033508
Pavir.9NG642000	Zm00001d048083

## Sheet: Table S4
Supplementary Table 4 Predicted cis-elements associated with hormone and stress responses in PvYABBY gene promoters.
Gene ID	ABA responsive	Auxin responsive	Ethylene responsive	Gibberellin responsive	MeJA responsive	SA responsive	Low-temperature responsive	Defense and stress responsive	Abiotic stress responsive	MYB in drough	Fungal elicitor responsive	Stress responsive	Wound responsive
PvYABBY1	4	#REF!	0	#REF!	#REF!	0	2	0	1	0	1	0	0
PvYABBY2	5	#REF!	0	#REF!	#REF!	0	2	0	1	0	1	0	0
PvYABBY3	0	#REF!	1	#REF!	#REF!	0	0	0	0	2	0	0	0
PvYABBY4	1	#REF!	0	#REF!	#REF!	0	0	0	0	0	0	3	0
PvYABBY5	1	#REF!	0	#REF!	#REF!	0	0	0	0	2	0	0	0
PvYABBY6	1	#REF!	0	#REF!	#REF!	1	0	0	0	1	1	2	0
PvYABBY7	5	#REF!	0	#REF!	#REF!	0	0	0	0	0	1	1	0
PvYABBY8	1	#REF!	0	#REF!	#REF!	0	0	0	0	1	0	1	0
PvYABBY9	12	#REF!	0	#REF!	#REF!	0	1	0	0	0	1	0	0
PvYABBY10	4	#REF!	1	#REF!	#REF!	0	0	0	0	2	0	1	1
PvYABBY11	0	#REF!	2	#REF!	#REF!	1	1	0	0	1	0	4	0
PvYABBY12	1	#REF!	0	#REF!	#REF!	0	0	0	2	2	1	3	0
PvYABBY13	1	#REF!	1	#REF!	#REF!	0	0	0	0	0	0	1	0
PvYABBY14	1	#REF!	0	#REF!	#REF!	0	0	2	0	0	1	0	0
PvYABBY15	2	#REF!	0	#REF!	#REF!	0	0	0	3	2	1	1	0
PvYABBY16	0	#REF!	1	#REF!	#REF!	0	0	1	0	0	0	3	0

## Sheet: Table S5
Supplementary Table 5 Transcript levels of PvYABBY genes in switchgrass
Gene ID	IN3 vas bundle.E4	Inflorescence.Panicle emergence	Inflorescence.Rachis brach enlong	pool leaf blade.E4	pool leaf sheath.E4	pool nodes.E4	pool whole crown.E4	whole floret.DAP0	whole floret.DAP10	whole floret.DAP20	whole floret.DAP25	whole floret.DAP30	whole floret.DAP5	whole germ seed.24hr imbibition	whole germ seed.48hr imbibition	whole germ seed.72hr imbibition	whole root sys.E4	whole root.V1	whole root.V3	whole root.V5	whole shoot.V1	whole shoot.V3	whole shoot.V5
PvYABBY1	0.476	10.151	14.609	0.082	1.142	2.047	3.592	7.382	4.916	2.423	2.328	5.636	5.645	11.621	12.465	12.743	0	0.293	0.045	0	1.489	2.015	2.036
PvYABBY2	0	7.234	10.327	0.008	0.018	0.177	0.858	1.757	1.029	0.476	0.373	0.979	1.058	6.337	6.135	6.186	0	0.286	0.04	0	1.876	1.211	0.934
PvYABBY3	0.016	2.507	3.494	0.016	0.055	0.487	0.986	1.09	0.584	0.657	0.724	1.518	0.675	6.349	6.169	7.79	0	0.081	0.039	0.013	0.449	0.527	0.529
PvYABBY4	1.24	7.926	8.331	1.34	3.157	3.67	1.013	10.868	12.136	13.546	6.811	3.766	11.118	9.645	9.406	8.144	0.023	0.134	0.05	0.02	6.398	5.498	5.037
PvYABBY5	6.361	4.299	5.499	2.661	16.549	9.534	15.016	46.88	46.097	21.413	13.631	6.312	56.295	24.135	12.81	19.007	0.072	0.41	0.133	0.012	20.203	28.274	26.41
PvYABBY6	12.88	5.315	5.52	4.802	26.581	9.836	7.046	52.525	52.949	25.848	19.66	7.337	68.415	10.81	5.311	7.287	0	0.18	0.06	0.013	16.484	23.87	22.601
PvYABBY7	0.369	4.252	3.669	0.012	0.152	0.292	0.732	3.776	3.207	1.311	0.928	1.138	3.386	2.957	2.966	3.114	0.009	0.049	0.028	0	0.315	0.213	0.196
PvYABBY8	0.129	3.713	5.491	0.114	0.188	0.345	0.499	12.722	7.673	5.338	1.769	1.767	9.267	1.81	1.195	1.739	0	0.097	0.069	0.016	1.089	1.43	1.344
PvYABBY9	0.493	8.548	10.251	0.892	2.779	4.028	1.579	7.323	6.973	6.55	3.947	1.931	7.07	5.015	4.406	4.209	0.032	0.133	0.049	0.012	4.738	2.456	2.543
PvYABBY10	0	3.826	4.892	0.014	0.023	0.1	0.442	2	1.931	0.613	0.4	0.58	1.543	2.234	3.133	3.249	0	0.024	0.026	0	0.172	0.185	0.183
PvYABBY11	0	2.154	2.343	0.019	0.07	0.129	0.177	12.659	7.332	3.479	2.332	1.122	9.168	0.624	0.618	0.754	0	0.022	0.024	0.048	0.574	0.33	0.219
PvYABBY12	5.544	8.22	6.903	6.865	18.61	24.595	7.44	76.751	138.476	157.888	67.989	27.173	95.569	38.887	26.084	29.763	0.015	0.343	0.073	0.012	17.528	16.006	13.158
PvYABBY13	4.589	8.004	5.577	6.775	18.46	20.424	5.807	55.722	95.404	92.818	40.514	16.646	69.181	52.191	37.826	43.092	0.061	0.445	0.122	0.047	17.551	14.233	12.637
PvYABBY14	0.176	0.759	0.838	0	0.124	0.955	0.792	1.788	1.09	0.388	0.243	0.316	2.479	0.405	0.233	0.251	0.151	0.226	0.109	0.199	0.136	0.224	0.093
PvYABBY15	0	0.014	0.024	0	0.032	0	0.008	1.103	0.18	0.04	0.012	0.013	0.464	0.022	0.033	0.024	0	0.017	0	0	0	0	0.007
PvYABBY16	0.043	5.127	7.549	0	0.009	0.108	0.815	2.328	1.331	0.535	0.323	0.678	2.109	3.871	3.325	3.637	0	0.131	0.031	0	1.999	1.341	0.718

## Sheet: Table S6
Supplementary Table 6 Primers used in qRT-PCR
Gene ID	Sense Primer	Anti-sense Primer
PvYABBY1	GCAGGAGCCCGAGATAACCAAGA	AAGCATGTCTTCAGCGGCATCC
PvYABBY2	TATCCGCCTGTAGAGAAGTCGTTGT	TGCGAGGAGGAAGGACATACCG
PvYABBY3	AGCCACAAGTGCCACCAATGC	AGCCGAGGAAGATGAGCCCAAT
PvYABBY4	ACGAGAGCAGTGGAGAGGACAG	GCCTTGATCCTCCTTATCTCCTCCT
PvYABBY5	TGGTGAATGTGCCGAACACTTGT	GACGGAACACGCTGTCTCTTCTC
PvYABBY6	ATGTGCTGCCAGAACTTACAACCAT	TCGTCCTGCTGCGGTGATGT
PvYABBY7	AAGAGGCAACGGGTCCCATCA	AGTTCTTGGCTGCTGTGCTGAAG
PvYABBY8	CGGCGTACAACAGATTCATCAAGGA	ATCTTCTTAGGCGGCGGAGAGG
PvYABBY9	CAGCAGAGAAGCGGCAGAGA	CTCACCTCCCTCCTGACTTTGG
PvYABBY10	GGCGTCAGGGAATAAATCTTCAGAG	AGCTGCATAGAGACCATCCTTGAA
PvYABBY11	ACTCTGAGTATGCTCCTTCGTCTT	CAGTGCTGAATGCTTCTCTATGACT
PvYABBY12	GACGAGCAGCCTGTTCAAGAC	CCGTGGTGATGGTGGTGGTA
PvYABBY13	CCGCCTTCCATCTGCCTACAA	GCTCTCAATGACTTGCTCCTTGG
PvYABBY14	GCCTGCTGTCAGTGAACTTGAG	AACACGTTGCCTCTTCTCTGGA
PvYABBY15	CGAGCAGCCTGTTCAAGACG	GAGCCGTGGTGACTTCAGTTG
PvYABBY16	CGTCTTCCATCTGCCTACAATCG	CCTGAGGAGCGGACACAACT
